# Supplementary material for: Sclerostin small-molecule inhibitors promote osteogenesis by activating canonical Wnt and BMP pathways
Source: eLife. 2023 Aug 10;12:e63402. doi: 10.7554/eLife.63402 (PMC10431921; doi:10.7554/eLife.63402)
Supplement: Figure 3—source data 1. [file elife-63402-fig3-data1.zip]

Archive with 1 entries (1 files):
- Figure 3-souce data 1.jpg
