# Supplementary material for: Sclerostin small-molecule inhibitors promote osteogenesis by activating canonical Wnt and BMP pathways
Source: eLife. 2023 Aug 10;12:e63402. doi: 10.7554/eLife.63402 (PMC10431921; doi:10.7554/eLife.63402)
Supplement: Supplementary file 1. — Details for the primers used in qPCR are listed. Primers for the genes in which a ‘Supplier’ is listed were purchased commercially. [file elife-63402-supp1.xlsx]

## Sheet: Sheet1
	Primer	Gene ID	Supplier	Details
	beta-catenin (forward)	CTNNB1		CAT CTG TGC TCT CCG TCA TCT GA
	beta-catenin (reverse)			CAA CTG AAC TAG GCG TGG AAT GG
	Bone Morphogenic Protein (forward)	BMP 2		CCG CTC CAC AAA CGA GAA A
	Bone Morphogenic Protein (reverse)			CCA CAT CAC TGA AGT CCA CAT ACA
	Axin 2	Axin 2	Bio Rad	qMmuCED0044828
	ID1	ID1	Bio Rad	qMmuCED0040390
	RANKL	Tnfsf11	Qiagen	PPM03047F-200
	OPG	Tnfrsf11b	Qiagen	PPM03404F-200
	18S Ribosomal RNA	18S	Thermo Fisher	4319413E
