# Supplementary material for: Sclerostin small-molecule inhibitors promote osteogenesis by activating canonical Wnt and BMP pathways
Source: eLife. 2023 Aug 10;12:e63402. doi: 10.7554/eLife.63402 (PMC10431921; doi:10.7554/eLife.63402)
Supplement: Supplementary file 2. — This table shows the results of liver function panels from peripheral blood drawn at the time of euthanasia for both rats after SQ implantation (4 wk) and rabbits after posterolateral spinal fusion (6 wk). [file elife-63402-supp2.xlsx]

## Sheet: Sheet1
	Liver Panel Results:
	VA1
	Rat#	T. Prot	ALB	ALK Phos	ALT	AST	Chol	T. Bil	GGT
	1	7.4	4.7	274	67	139	119	0.1	<3.0
	2	7.4	4.6	195	73	153	114	0	<3.0
	3	6.5	4.5	394	70	102	85	0.1	<3.0
	4	7.3	4.5	313	74	119	89	0	<3.0
	5	7	4.4	275	93	253	93	0	<3.0
	6	7.1	4.4	307	66	102	106	0.1	<3.0
	7	6.9	4.5	321	62	88	78	0	<3.0
	8	7.1	4.4	375	101	288	76	0.1	<3.0
	Range	6.5-7.4	4.4-4.7	195-375	62-101	88-288	76-119	0-0.1
	Average	7.0875	4.5	306.75	75.75	155.5	95	0.05
	C07
	Rat#	T. Prot	ALB	ALK Phos	ALT	AST	Chol	T. Bil	GGT
	1	6.9	4.4	191	62	287	91	0.1	<3.0
	2	7.2	4.4	293	47	127	163	0	<3.0
	3	7.1	4.4	296	56	122	104	0	<3.0
	4	7.4	4.5	275	132	192	115	0.1	<3.0
	5	6.1	4.1	224	44	122	88	0.1	<3.0
	6	5.9	4.1	301	47	126	70	0	<3.0
	7	6.1	4.3	255	56	127	89	0.1	<3.0
	8	6.3	4.2	240	44	84	84	0	<3.0
	Range	5.9-7.4	4.1-4.5	191-301	44-132	84-287	70-163	0-0.1
	Average	6.625	4.3	259.375	61	148.375	100.5	0.05
	Control
	1	7	4.7	312	56	125	125	0	<3.0
	2	6.1	4.5	228	44	95	78	0.1	<3.0
	Average	6.55	4.6	270	50	110	101.5	0.05
